# Supplementary material for: Artificial psychophysics questions classical hue cancellation experiments
Source: Front Neurosci. 2023 Jul 6;17:1208882. doi: 10.3389/fnins.2023.1208882 (PMC10358728; doi:10.3389/fnins.2023.1208882)
Supplement: Supplementary file 1 [file Data_Sheet_1.zip]

Archive with 14 entries (14 files):
- 4_curves.jpg
- __MACOSX/._4_curves.jpg
- frontiers_SupplementaryMaterial.tex
- __MACOSX/._frontiers_SupplementaryMaterial.tex
- frontiers_suppmat.cls
- __MACOSX/._frontiers_suppmat.cls
- Frontiers-Harvard.bst
- __MACOSX/._Frontiers-Harvard.bst
- FrontiersinHarvard.cls
- __MACOSX/._FrontiersinHarvard.cls
- matching_results.JPG
- __MACOSX/._matching_results.JPG
- appendixAd.JPG
- __MACOSX/._appendixAd.JPG
