# Supplementary material for: Artificial psychophysics questions classical hue cancellation experiments
Source: Front Neurosci. 2023 Jul 6;17:1208882. doi: 10.3389/fnins.2023.1208882 (PMC10358728; doi:10.3389/fnins.2023.1208882)
Supplement: Supplementary file 1 [file Data_Sheet_1.zip › frontiers_SupplementaryMaterial.tex]

%%%%%%%%%%%%%%%%%%%%%%%%%%%%%%%%%%%%%%%%%%%%%%%%%%%%%%%%%%%%%%%%%%%%%%%%%%%%%%%%%%%%%%%%%%%%%%%%%%%%%%%%%%%%%%%%%%%%%%%%%%%%%%%%%%%%%%%%%%%%%%%%%%%%%%%%%%%
% This is just an example/guide for you to refer to when producing your supplementary material for your Frontiers article.                                 %
%%%%%%%%%%%%%%%%%%%%%%%%%%%%%%%%%%%%%%%%%%%%%%%%%%%%%%%%%%%%%%%%%%%%%%%%%%%%%%%%%%%%%%%%%%%%%%%%%%%%%%%%%%%%%%%%%%%%%%%%%%%%%%%%%%%%%%%%%%%%%%%%%%%%%%%%%%%

%%% Version 2.5 Generated 2018/06/15 %%%
%%% You will need to have the following packages installed: datetime, fmtcount, etoolbox, fcprefix, which are normally inlcuded in WinEdt. %%%
%%% In http://www.ctan.org/ you can find the packages and how to install them, if necessary. %%%
%%%  NB logo1.jpg is required in the path in order to correctly compile front page header %%%

\documentclass[utf8]{frontiers_suppmat} % for all articles
\usepackage{url,hyperref,lineno,microtype}
\usepackage[onehalfspacing]{setspace}


% Leave a blank line between paragraphs instead of using \\

\begin{document}
\onecolumn
\firstpage{1}

\title {{\helveticaitalic{Supplementary Material}}}


\maketitle

\section*{Appendix A: Quasi-monochromatic spectrum  and cancellation lights}

Monochromatic lights live on the spectral locus of the color diagram. However, it is not possible to represent perfect monochromatic lights in digital values, so we used a quasi-monochromatic approximation to perform the experiments. To do that, we generate the quasi-monochromatic radiation as a narrow Gaussian spectral radiance of a determined height and width over a low-radiance equienergetic background. Fig.~\ref{appA} left shows the quasi-monochromatic spectrum generated for different lambdas. For the experiments we use a Gaussian height of $1.5\times10^{-3} W\cdot m^{-2}\cdot st^{-1}\cdot nm^{-1}$
%$5\times10^{-3} W\cdot m^{-2}\cdot st^{-1}\cdot nm^{-1}$
over an equienergetic background of $0.5\times10^{-4} W\cdot m^{-2}\cdot st^{-1}\cdot nm^{-1}$
%$0.25\times10^{-3} W\cdot m^{-2}\cdot st^{-1}\cdot nm^{-1}$
and a Gaussian width of $10 nm$.

Fig.~\ref{appA} right shows where the classical monochromatic lights live on the CIE 1931 color space (B, G, Y and R points) and the quasi-monochromatic reference wavelengths used in the experiments (inner blue points, which are inside the inner triangle that represent the color space that is possible to represent in digital values). The diagram also shows the equivalent opponent magenta marked by the red point in the B-R line that we used to combine the weights (see appendix B for more details).

\begin{figure}[h!]
\begin{center}
\includegraphics[width=0.95\textwidth]{appendixAd.JPG}\vspace{-0.25cm}
\end{center}
\caption{Monochromatic cancellation lights and quasi-monochromatic approximation of the spectral locus. The auxiliary colors in \emph{yellow} and \emph{magenta}
represent alternative methods to get the valence cancellation curves (see Appendix B) in case the complementary of some of the selected cancellation wavelengths is not a monochromatic stimulus (i.e. it is in the purple region) as is the case in the classical setting depicted here.
\label{appA}}
\end{figure}


\section*{Appendix B: valence functions from optimal $w^\star_{\lambda_c}\!(\lambda)$}

The result of our experimental settings with identity nets (as in the classical experiment) are four weights, $w^\star_{\lambda_c}\!(\lambda)$, obtained after solving Eq.~\ref{goal}. However, as in the classical experiment, we need to combine the four weights to obtain two curves, the \emph{red-green} and the \emph{yellow-blue} when the classical cancellation lights are used. The way to combine the weights depends on the cancellation lights.

\subsection*{B.1 When the cancellation lights \emph{are} complementary}
Some cancellation stimuli can have \emph{complementary wavelengths}: for instance, in the conventional setting, $\lambda_{475}$ and $\lambda_{580}$ are approximately \emph{complementary} because their mixture can lead to a grey (approximately equal to the equienergetic white). The mixture of these two lights leading to the white can be obtained by solving the following equation:
\begin{equation}
    R(W) = \kappa_1 \cdot R(E_{475}) + \kappa_2 \cdot R(E_{580})
    \label{restriction1}
\end{equation}
Where $R(W)$ and $R(E_{\lambda})$ represent the tristimulus vectors of the white and the cancellation lights respectively, and $\kappa_{i}$ are the corresponding weights so that the sum of the two lights give monochromatic white.
Then, the corresponding cancellation weights (i.e. $w^\star_{475}$ and $w^\star_{580}$) are straightforward to mix because a positive increase in one of them can be compensated (in terms of hue) by a corresponding positive increase in the other with the corresponding $\kappa_i$ factors. With such same-sign increases, the mixture will remain at the same point in the chromatic diagram and hence the hue is not modified. As a result, these same-sign increments cancel. Similarly, weights of different sign in complementary $\lambda_c$'s contribute to the change of hue in the same way (moving the mixture in the same direction). Therefore, such opposite-sign increases should not cancel, but should be added in absolute value. In these opposite-sign cases, the resulting sign depends on the criterion taken to define the chromatic channel: for instance, if we decide to build a \emph{yellow-blue} channel (meaning positive values for long wavelengths and negative values for short wavelengths), the sum of modulus should be given a positive value when $w^\star_{475}<0$ and $w^\star_{580}>0$. In short, the yellow-blue valence function, $V_{\textrm{YB}}$, is:

\begin{equation}
    V_{\textrm{YB}} = \pm \kappa_1 \cdot \lvert w^\star_{475}\rvert \pm \kappa_2 \cdot \lvert w^\star_{580}\rvert
    \label{curve_no_magenta}
\end{equation}

where, the sign criterion we have just discussed above leads to these four cases:

\begin{equation}
\label{eq:signs}
\begin{cases}
    \,\,\, \textrm{if} \,\,\, w^\star_{475} \geq 0, w^\star_{580} \geq 0  \implies V_{\textrm{YB}} =  sign(w^\star_{475}-w^\star_{580}) \left| \kappa_1 \cdot w_{475}^* - \kappa_2 \cdot w_{580}^\star \right|, \\
    \,\,\, \textrm{if} \,\,\, w^\star_{475} < 0, w^\star_{580} < 0  \implies   V_{\textrm{YB}} = sign(w^\star_{580}-w^\star_{475}) \left| \kappa_1 \cdot w_{475}^* - \kappa_2 \cdot w_{580}^\star \right|, \\
    \,\,\, \textrm{if} \,\,\,  w^\star_{475} \geq 0, w^\star_{580} < 0 \implies V_{\textrm{YB}} = -\left( \kappa_1 \cdot \lvert w_{475}^* \rvert + \kappa_1 \cdot \lvert w_{580}^\star \rvert \right), \\
    \,\,\, \textrm{if} \,\,\, w^\star_{475} < 0, w^\star_{580} \geq 0 \implies V_{\textrm{YB}} = \kappa_1 \cdot \lvert w_{475}^* \rvert + \kappa_1 \cdot \lvert w_{580}^\star \rvert\\
\end{cases}
\end{equation}

The prescription is equivalent for any arbitrary pair of complementary cancellation $\lambda_c$.
\newline

%%%%%%%%%%%%%%%%%%

\subsection*{B.2 When the cancellation lights are not complementary}

In the case of the red-green channel, the complementary direction of the $\lambda_{500}$ is not in the direction of the $\lambda_{700}$. The actual complementary color is in the purple region. In that case, summation of $w^\star_{500}$ and $w^\star_{700}$ is not as straightforward because grey is not a sum of these cancellation lights.

\subsubsection*{Method 1: cancelling the reddish-greenish appearance (matching an auxiliary yellow instead of the white)}
The authors of the classical experiment, \cite{Jameson55_1} considered $\lambda_{700}$ and $\lambda_{500}$ as complementary because they weren't cancelling at white, but they were looking to cancel the reddish or greenish hue. This is equivalent to (\ref{restriction1}) but changing $W$ by an \emph{auxiliary yellow}, $\mathcal{Y}$, at the intersection of the YB line
with the line that connects the green $\lambda = 500 nm$ with the red $\lambda = 700 nm$.
See this line and the auxiliary yellow in the diagram of  Fig.~\ref{appA}, which can be obtained from this mixture:
\begin{equation}
    R(\mathcal{Y}) =
\kappa_3 \cdot R(E_{500}) + \kappa_4 \cdot R(E_{700})      \label{restriction2}
\end{equation}

Where we set the (arbitrary) luminance of this auxiliary Yellow as the sum of the luminance of $E_{500}$ and $E_{700}$, and $\kappa_{i}$ are the corresponding weights so that the sum of the two corresponding lights give a color which is neither red nor green. After that, we
combine the obtained weights following the same sign criterion as in (\ref{eq:signs}).

\subsubsection*{Method 2: matching the white through an auxiliary magenta}
There is yet another way to solve the problem: in order to be able to cancel $\lambda_{500}$ to the white, we need to find its complementary, and we can also impose that it lies in the $BR$ line (magenta point in the diagram of Fig.~\ref{appA}) so that we can relate it with the other $\lambda_c$'s in use. We calculate this auxiliary \emph{magenta}, as $R(\mathcal{M}) = \alpha_{M1} \cdot R(E_{475}) + \alpha_{M2}\cdot R(E_{700})$, and we impose that it has the same energy as the other cancelling lights. We can consider, without loss of generality, that this magenta is complementary of $\lambda_{500}$ so that, when they are mixed with the appropriate weights, they generate the White. This magenta is only an artifice to get the red-green curve from the obtained $w^\star_i$; it has not been used in the optimization process. Its equivalent cancellation curve can be obtained via $w^\star_M = \alpha_{M1} \cdot w^\star_{475} + \alpha_{M2} \cdot w^\star_{700}$. Then, we can impose the White sum condition as before to get the corresponding weights $\kappa_i$:
\begin{equation}
    R(W) = \kappa_{M1} \cdot R(E_{500}) + \kappa_{M2} \cdot R(\mathcal{M})
    \label{restrictionM}
\end{equation}

Now we can obtain the red-green valence curve, $V_{\textrm{RG}}$, as a sum of $w^\star_{500}$ and $w^\star_{M}$ as follows (taking into account the same sign criteria stated in Eq.~\ref{eq:signs}):
\begin{align}
    V_{\textrm{RG}} &= \pm \kappa_{M1} \cdot \lvert w^\star_{500}\rvert \pm \kappa_{M2} \cdot \lvert w^\star_{M}\rvert = \pm \kappa_{M1} \cdot \lvert w^\star_{500}\rvert \pm \kappa_{M2} \cdot (\alpha_{M1}\cdot \lvert w^\star_{475}\rvert + \alpha_{M2}\cdot \lvert w^\star_{700}\rvert) = \nonumber \\ &= \pm \kappa_{M1} \cdot \lvert w^\star_{500}\rvert \pm \kappa_{M2}\cdot \alpha_{M1} \cdot \lvert w^\star_{475}\rvert \pm \kappa_{M2}\cdot \alpha_{M2}\cdot \lvert w^\star_{700}\rvert
    \label{curve_magenta}
\end{align}

By doing this calculation, we are using $w^\star_{475}$ to get the two curves, which is something that our algorithm has not taken into account. To avoid using the energy of $\lambda = 475$ nm twice, we must remove from $V_{\textrm{RG}}$ the amount of $w^\star_{475}$ that we used in $V_{\textrm{YB}}$. Doing so,  Eq.~\ref{curve_magenta} becomes:
\begin{equation}
    V_{\textrm{RG}} = \pm \kappa_{M1} \cdot \lvert w^\star_{500}\rvert \pm (\kappa_{M2}\cdot \alpha_{M1} - \kappa_1)\cdot \lvert w^\star_{475}\rvert \pm \kappa_{M2}\cdot \alpha_{M2}\cdot \lvert w^\star_{700}\rvert
    \label{curve_magenta_good}
\end{equation}

Fig.~\ref{results2} right shows the $\lambda_{475}$ (blue), $\lambda_{580}$ (yellow), $\lambda_{500}$ (green) and auxiliary-magenta curves that are summed to give the yellow-blue and red-green curves.

\begin{figure}[t!]
\begin{center}
\includegraphics[width=12cm]{4_curves.jpg}% This is a *.eps file
\end{center}
\caption{Optimal weights, $w_i^\star(\lambda)$, of the classical cancellation lights for the trivial identity network operating in different photoreceptor color spaces.
Here we show the magenta curve (built from the blue curve and the red curve) that can be directly subtracted from the green curve to obtain $V_{\textrm{RG}}$\label{results2}}
\end{figure}

The procedure described here can be applied to other choices of cancelling $\lambda_c$'s.
When exploring the whole range of possible cancelling $\lambda_c$ to simulate the hue cancellation experiment in situations beyond the conventional choice of cancelling lights, we always compute first the \emph{complementary} curves (one or two) when possible and then, when necessary, compute the complementary of $\lambda_c$ with the red or blue extremes to get the last curve. Note that we always use $\lambda_{700}$ when only one component lies in the purple line, but we use both $\lambda_{400}$ and $\lambda_{700}$ when there are two.

Finally, a note on the scaling of the valence curves. The shape of the curves and their relative scale determine how the matchings are made for each $\lambda$.
%However, \red{the matching is the same if a global factor is applied to both curves.}
According to the change-of-basis analogy in Eq.~\ref{change1}, the scale of the curves is associated to the \emph{arbitrary} length of the associated primaries $P^\star_i$. Therefore, once the minimization is finished, we keep the spectral shape constant and we look for the optimal lengths of $P^\star_i$ to obtain the best match to the human-opponent curves.

\vspace{2cm}
\section*{Appendix C: \\ Visualization of hue cancellation matches with classical $\lambda_c$'s}

It is important to check if the algorithm we used to minimize the distance has converged. In Fig.~\ref{appD} we represent the hue cancellation solutions after solving Eq.~\ref{goal} for experiments 1-3. Blue points represent the initial quasi-monochromatic stimuli, before the addition of the cancelling lights (i.e, $w^\star_{i} = 0$). Black and red points represent the colors of the spectral and reference modified with the addition of the optimal $E_{\lambda_c}$ founded by Eq.~\ref{goal}. We find that independently of the color representation, identity network gets the match at the directions determined by the selected $\lambda_c$'s in a very consistent way. Interestingly, the \emph{red-green} axis consistent with the magenta complementary of $\lambda_c=500$ nm was not imposed in any way because the minimization was done by modifying the energy of $\lambda_c=700$ nm.
Of course (as in any learning process prone to errors due to early stopping), the networks do not find the absolute minimum (in a perfect match the difference between the red and the black stimuli should be zero). However, the final differences (black lines) are substantially smaller than the initial differences (blue lines).

\begin{figure}[h!]
\begin{center}
\includegraphics[width=\textwidth]{matching_results.jpg}% This is a *.eps file
\end{center}
\caption{Visualization of the hue cancellation solutions achieved by the networks considered in the experiments with the classical $\lambda_c$'s. The stimuli in blue are the original quasi-monochromatic stimuli (the initial state before the addition of $E_{\lambda_c}$). The red and the black stimuli correspond to the colors of the spectral and the reference modified with the addition of the optimal $E_{\lambda_c}$.
Blue and black lines represent the initial and final differences before and after the optimization process.\label{appD}}
\end{figure}

\bibliographystyle{Frontiers-Harvard}
\bibliography{biblio_clean}


\end{document}
